# Supplementary material for: Molecular analysis of the diversity of vaginal microbiota associated with bacterial vaginosis
Source: BMC Genomics. 2010 Sep 7;11:488. doi: 10.1186/1471-2164-11-488 (PMC2996984; doi:10.1186/1471-2164-11-488)
Supplement: Additional file 1 — Table S1. The taxonomy of vaginal bacterial communities with RDP Classifier. Taxonomic assignments at the genus level were made with a bootstrap confidence range at ≥ 80% using the RDP Classifier. [file 1471-2164-11-488-S1.XLS]

## Sheet: Sheet1
Table S1 The taxonomy of vaginal bacterial communities with RDP Classifier
Phylum	Genus	Number of Reads			Relative abundance (%) of Total
		BV	CN		BV	CN
Actinobacteria	Gardnerella	20653	16241		0.228916	0.104046
Firmicutes	Lactobacillus	16782	134994		0.18601	0.864825
Bacteroidetes	Prevotella	16093	247		0.178373	0.00158238
Fusobacteria	Sneathia	12986	275		0.143935	0.00176176
Actinobacteria	Atopobium	5601	1938		0.0620809	0.0124156
Firmicutes	Shuttleworthia	5476	8		0.0606954	5.12512e-05
Firmicutes	Megasphaera	2532	173		0.0280644	0.00110831
Firmicutes	Papillibacter	2209	17		0.0244843	0.000108909
Firmicutes	Streptococcus	1420	352		0.0157391	0.00225505
Actinobacteria	Eggerthella	1048	11		0.0116159	7.04704e-05
Tenericutes	Mycoplasma	709	25		0.00785848	0.00016016
Firmicutes	Dialister	551	6		0.00610723	3.84384e-05
Firmicutes	Gemella	524	26		0.00580796	0.000166566
Firmicutes	Aerococcus	485	26		0.00537569	0.000166566
Firmicutes	Parvimonas	438	7		0.00485475	4.48448e-05
Fusobacteria	Fusobacterium	389	2		0.00431163	1.28128e-05
Bacteroidetes	Hallella	367	1		0.00406779	6.4064e-06
Firmicutes	Peptostreptococcus	242	0		0.0026823	0
Firmicutes	Peptoniphilus	172	6		0.00190643	3.84384e-05
Tenericutes	Ureaplasma	163	147		0.00180667	0.00094174
Bacteroidetes	Bacteroides	144	4		0.00159608	2.56256e-05
Firmicutes	Pseudobutyrivibrio	140	1		0.00155175	6.4064e-06
Bacteroidetes	Porphyromonas	139	2		0.00154066	1.28128e-05
Firmicutes	Lachnospiraceae Incertae Sedis	131	1		0.00145199	6.4064e-06
TM7	TM7_genera_incertae_sedis	120	0		0.00133007	0
Firmicutes	Alloiococcus	119	1244		0.00131898	0.00796956
Firmicutes	Veillonella	78	1		0.000864544	6.4064e-06
Firmicutes	Anaerococcus	76	0		0.000842376	0
Actinobacteria	Olsenella	61	0		0.000676118	0
Bacteroidetes	Tannerella	24	0		0.000266013	0
Firmicutes	Coprococcus	18	2		0.00019951	1.28128e-05
Firmicutes	Subdoligranulum	17	0		0.000188426	0
Firmicutes	Anaeroglobus	15	0		0.000166258	0
Actinobacteria	Arcanobacterium	15	0		0.000166258	0
Bacteroidetes	Kaistella	15	0		0.000166258	0
Firmicutes	Fastidiosipila	14	0		0.000155175	0
Proteobacteria	Cycloclasticus	13	0		0.000144091	0
Firmicutes	Turicibacter	13	0		0.000144091	0
Firmicutes	Abiotrophia	12	49		0.000133007	0.000313913
Firmicutes	Moryella	11	0		0.000121923	0
Firmicutes	Pediococcus	11	27		0.000121923	0.000172973
Firmicutes	Propionispira	11	0		0.000121923	0
Actinobacteria	Slackia	11	0		0.000121923	0
Firmicutes	Bulleidia	10	0		0.000110839	0
Firmicutes	Catonella	9	0		9.9755e-05	0
Proteobacteria	Acinetobacter	8	1		8.86712e-05	6.4064e-06
Actinobacteria	Mobiluncus	8	2		8.86712e-05	1.28128e-05
Firmicutes	Butyrivibrio	7	0		7.75873e-05	0
Firmicutes	Gracilibacter	6	0		6.65034e-05	0
Proteobacteria	Haemophilus	6	3		6.65034e-05	1.92192e-05
Firmicutes	Lactovum	6	5		6.65034e-05	3.2032e-05
Firmicutes	Paralactobacillus	6	2		6.65034e-05	1.28128e-05
Firmicutes	Pelospora	6	0		6.65034e-05	0
Firmicutes	Mitsuokella	5	0		5.54195e-05	0
Firmicutes	Paucisalibacillus	5	0		5.54195e-05	0
Firmicutes	Roseburia	5	0		5.54195e-05	0
Firmicutes	Sporobacter	5	0		5.54195e-05	0
Firmicutes	Acetivibrio	4	0		4.43356e-05	0
Firmicutes	Acidaminococcus	4	0		4.43356e-05	0
Firmicutes	Dolosigranulum	4	2		4.43356e-05	1.28128e-05
Firmicutes	Finegoldia	4	2		4.43356e-05	1.28128e-05
Bacteroidetes	Owenweeksia	4	0		4.43356e-05	0
Fusobacteria	Propionigenium	4	0		4.43356e-05	0
Fusobacteria	Streptobacillus	4	0		4.43356e-05	0
Actinobacteria	Bifidobacterium	3	0		3.32517e-05	0
Firmicutes	Granulicatella	3	12		3.32517e-05	7.68768e-05
Proteobacteria	Sutterella	3	0		3.32517e-05	0
Firmicutes	Caloranaerobacter	2	0		2.21678e-05	0
Firmicutes	Cerasibacillus	2	0		2.21678e-05	0
Actinobacteria	Cryptobacterium	2	0		2.21678e-05	0
Firmicutes	Desulfonispora	2	0		2.21678e-05	0
Firmicutes	Eremococcus	2	0		2.21678e-05	0
Bacteroidetes	Fluviicola	2	0		2.21678e-05	0
Firmicutes	Isobaculum	2	0		2.21678e-05	0
Firmicutes	Marinilactibacillus	2	16		2.21678e-05	0.000102502
Actinobacteria	Micromonospora	2	0		2.21678e-05	0
Proteobacteria	Serratia	2	0		2.21678e-05	0
Actinobacteria	Tessaracoccus	2	0		2.21678e-05	0
Bacteroidetes	Xylanibacter	2	1		2.21678e-05	6.4064e-06
Firmicutes	Anaerobacter	1	4		1.10839e-05	2.56256e-05
Firmicutes	Anaerobaculum	1	0		1.10839e-05	0
Firmicutes	Brevibacillus	1	0		1.10839e-05	0
Chloroflexi	Caldilinea	1	0		1.10839e-05	0
Proteobacteria	Campylobacter	1	3		1.10839e-05	1.92192e-05
Fusobacteria	Cetobacterium	1			1.10839e-05	0
Actinobacteria	Corynebacterium	1	0		1.10839e-05	0
Actinobacteria	Couchioplanes	1	0		1.10839e-05	0
Bacteroidetes	Crocinitomix	1	0		1.10839e-05	0
Proteobacteria	Erythrobacter	1	0		1.10839e-05	0
Firmicutes	Faecalibacterium	1	0		1.10839e-05	0
Bacteroidetes	Flavobacterium	1	0		1.10839e-05	0
Bacteroidetes	Flectobacillus	1	0		1.10839e-05	0
Firmicutes	Lachnobacterium	1	0		1.10839e-05	0
Fusobacteria	Leptotrichia	1	0		1.10839e-05	0
Bacteroidetes	Mariniflexile	1	0		1.10839e-05	0
Proteobacteria	Neisseria	1	10		1.10839e-05	6.4064e-05
Actinobacteria	Okibacterium	1	0		1.10839e-05	0
Bacteroidetes	Persicivirga	1	0		1.10839e-05	0
Actinobacteria	Propioniferax	1	0		1.10839e-05	0
Firmicutes	Atopococcus	0	1		0	6.4064e-06
Firmicutes	Atopostipes	0	6		0	3.84384e-05
Bacteroidetes	Capnocytophaga	0	1		0	6.4064e-06
Bacteroidetes	Cloacibacterium	0	2		0	1.28128e-05
Firmicutes	Clostridiaceae 2 Incertae Sedis	0	1		0	6.4064e-06
Proteobacteria	Comamonas	0	1		0	6.4064e-06
Bacteroidetes	Dysgonomonas	0	1		0	6.4064e-06
Proteobacteria	Hylemonella	0	1		0	6.4064e-06
Firmicutes	Ignavigranum	0	1		0	6.4064e-06
Proteobacteria	Sphingomonas	0	1		0	6.4064e-06
Proteobacteria	Sphingopyxis	0	1		0	6.4064e-06
Firmicutes	Sporacetigenium	0	1		0	6.4064e-06
Firmicutes	Staphylococcus	0	174		0	0.00111471
Firmicutes	Tissierella	0	1		0	6.4064e-06
Firmicutes	Ureibacillus	0	1		0	6.4064e-06
Firmicutes	Vagococcus	0	3		0	1.92192e-05
Bacteroidetes	Winogradskyella	0	1		0	6.4064e-06
