# Supplementary material for: Molecular analysis of the diversity of vaginal microbiota associated with bacterial vaginosis
Source: BMC Genomics. 2010 Sep 7;11:488. doi: 10.1186/1471-2164-11-488 (PMC2996984; doi:10.1186/1471-2164-11-488)
Supplement: Additional file 3 — Table S3. The Clinical Data for Each Participant. 100 subjects (50 women with BV and 50 women without BV) that participated in our study were diagnosed with Amsel clinical criteria and Nugent criteria. [file 1471-2164-11-488-S3.XLS]

## Sheet: Sheet1
Table S3 The Clinical Data for Each Participant
Sample ID	Age (y)	Race	Height	Bodyweight	BMI	Menstrual cycles	Antibiotics		Trichomonas vaginalis	Candidiasis	HPV	TCT	Amsel clinical criteria				Nugent Score	BV diagnosis
							(<1 months)
			(m)	(kg)			Oral	Topical			(DNA typing)		Homogenous vaginal discharge	>20% clue cells	pH	“whiff” test
CN008	32	Chinese Han	1.68	53	18.7783	(4-5)/28-30	–	–	–	–	–	–	–	–	3.9	–	1	–
CN010	28	Chinese Han	1.56	40	16.4366	(3-4)/30	–	–	–	–	–	ND	–	–	3.8	–	0	–
CN012	34	Chinese Han	1.62	56	21.3382	(3-4)/30	–	–	–	–	–	–	–	–	3.8	–	0	–
BV013	36	Chinese Han	1.6	54	21.0937	(5-6)/30	–	–	–	–	–	–	+	+	4.7	+	8	+
BV014	35	Chinese Han	1.64	53	19.7055	(4-6)/30	–	–	–	–	–	–	–	+	5.1	+	9	+
BV015	38	Chinese Han	1.6	55	21.4844	(2-4)/30	–	–	–	–	–	–	+	+	4.5	+	9	+
CN017	46	Chinese Han	ND	ND	ND	(3-5)/30	–	–	–	–	–	–	–	–	4.3	–	3	–
CN022	24	Chinese Han	1.62	46	17.5278	(4-5)/28-31	–	–	–	–	–	–	–	–	3.9	–	2	–
BV028	38	Chinese Han	1.55	55	22.8928	(3-5)/30	–	–	–	–	–	–	+	+	4.7	+	8	+
CN029	43	Chinese Han	1.58	55	22.0317	(2-5)/30	–	–	–	–	–	–	–	–	4	–	2	–
BV030	30	Chinese Han	1.58	50	20.0288	(7-8)/30	–	–	–	–	–	–	+	+	4.8	+	7	+
BV033	23	Chinese Han	1.68	59	20.9042	(5-7)/30	–	–	–	–	–	ND	+	+	4.7	+	8	+
CN035	44	Chinese Han	1.61	50	19.2894	(4-5)/30	–	–	–	–	–	–	–	–	4	–	2	–
CN036	37	Chinese Han	1.58	46	18.4265	(5-6)/30	–	–	–	–	–	–	–	–	3.9	–	2	–
CN037	30	Chinese Han	1.56	49	20.1348	(6-7)/30	–	–	–	–	–	–	–	–	4	–	3	–
CN051	42	Chinese Han	1.65	70	25.7117	(4-5)/25-32	–	–	–	–	–	–	–	–	4.1	–	3	–
BV055	27	Chinese Han	ND	ND	ND	(2-3)/30	–	–	–	–	–	–	+	+	5.4	+	10	+
BV058	30	Chinese Han	1.6	60	23.4375	(5)/30	–	–	–	–	–	–	+	+	5.1	+	9	+
BV061	23	Chinese Han	1.57	49	19.8791	(5)/30	–	–	–	–	–	–	+	+	4.5	+	8	+
BV062	24	Chinese Han	1.55	42	17.4818	(5)/30	–	–	–	–	–	–	+	+	5.1	+	9	+
BV064	40	Chinese Han	1.6	50	19.5312	(4-5)/30	–	–	–	–	–	–	–	+	4.7	+	7	+
BV066	41	Chinese Han	1.56	50	20.5457	(2-7)/30	–	–	–	–	–	–	+	+	4.5	+	8	+
BV067	25	Chinese Han	1.6	46	17.9687	(5-6)/30	–	–	–	–	–	–	+	+	5.1	+	9	+
BV073	44	Chinese Han	1.53	51	21.7865	(5-7)/25-28	–	–	–	–	–	–	+	+	4.9	+	9	+
CN075	22	Chinese Han	ND	ND	ND	(5-7)/30	–	–	–	–	–	ND	–	–	4	–	3	–
CN076	29	Chinese Han	1.69	55	19.257	(3-7)/30	–	–	–	–	–	–	–	–	3.8	–	0	–
BV077	30	Chinese Han	1.6	48	18.75	(4-5)/30	–	–	–	–	–	–	+	+	5	+	10	+
CN080	26	Chinese Han	1.68	54	19.1327	(5-7)/30	–	–	–	–	–	–	–	–	3.8	–	2	–
CN082	38	Chinese Han	ND	ND	ND	(3-7)/30	–	–	–	–	–	–	–	–	3.9	–	0	–
CN083	36	Chinese Han	ND	ND	ND	(5-7)/28-30	–	–	–	–	–	–	–	–	4.1	–	3	–
CN086	36	Chinese Han	1.58	53	21.2306	(4-5)/30	–	–	–	–	–	–	–	–	3.9	–	1	–
CN087	24	Chinese Han	1.58	50	20.0288	(4-6)/30	–	–	–	–	–	–	–	–	3.8	–	2	–
BV090	19	Chinese Han	1.54	45	18.9745	(4-7)/30	–	–	–	–	–	–	–	+	5.1	+	9	+
BV092	40	Chinese Han	1.57	50	20.2848	(4-6)/24-28	–	–	–	–	–	–	+	–	5.4	+	10	+
BV093	24	Chinese Han	ND	ND	ND	(3-6)/28	–	–	–	–	–	–	+	+	5.1	+	10	+
BV094	22	Chinese Han	1.65	54	19.8347	(5)/30	–	–	–	–	–	–	+	+	4.8	+	8	+
CN095	25	Chinese Han	ND	ND	ND	(3-5)/30	–	–	–	–	–	–	–	–	4	–	3	–
BV096	20	Chinese Han	1.58	50	20.0288	(5-7)/30	–	–	–	–	–	–	+	+	4.8	+	8	+
CN098	45	Chinese Han	1.55	45	18.7305	(3-7)/27-30	–	–	–	–	–	–	–	–	3.9	–	2	–
CN100	28	Chinese Han	1.6	45	17.5781	(4)/30	–	–	–	–	–	–	–	–	4.2	–	3	–
CN101	30	Chinese Han	1.65	50	18.3655	(4-5)/30-32	–	–	–	–	–	–	–	–	4	–	3	–
BV103	34	Chinese Han	1.55	55	22.8928	(5-6)/29-30	–	–	–	–	–	–	+	+	4.7	+	7	+
CN105	28	Chinese Han	1.57	48	19.4734	(3-4)/30	–	–	–	–	–	–	–	–	4	–	3	–
CN106	29	Chinese Han	1.68	54	19.1327	(7)/29-30	–	–	–	–	–	–	–	–	4.5	–	3	–
BV108	34	Chinese Han	1.58	62	24.8358	(8-9)/28	–	–	–	–	–	–	+	+	4.7	+	9	+
CN109	21	Chinese Han	1.62	50	19.052	(6-7)/30	–	–	–	–	–	–	–	–	4.3	–	3	–
CN110	29	Chinese Han	1.55	44	18.3143	(7)/30	–	–	–	–	–	–	–	–	3.8	–	0	–
CN112	35	Chinese Han	ND	ND	ND	(5-6)/35	–	–	–	–	–	–	–	–	4.1	–	3	–
CN113	24	Chinese Han	ND	ND	ND	(3-5)/30	–	–	–	–	–	–	–	–	3.8	–	2	–
CN118	31	Chinese Han	1.56	52	21.3675	(4-5)/30	–	–	–	–	–	ND	–	–	3.8	–	1	–
CN120	25	Chinese Han	ND	ND	ND	(7)/28-30	–	–	–	–	–	–	–	–	4	–	2	–
CN122	20	Chinese Han	ND	ND	ND	(6-7)/30	–	–	–	–	–	–	–	–	4.1	–	0	–
CN123	41	Chinese Han	1.59	60	23.7332	(3-4)/30	–	–	–	–	ND	–	–	–	3.9	–	2	–
BV124	30	Chinese Han	1.62	65	24.7676	(3)/30	–	–	–	–	–	–	+	+	4.9	+	9	+
CN128	21	Chinese Han	ND	ND	ND	(7)/30	–	–	–	–	–	–	–	–	4.2	–	3	–
CN130	25	Chinese Han	ND	ND	ND	(3-4)/30	–	–	–	–	–	–	–	–	3.8	–	2
CN131	29	Chinese Han	ND	ND	ND	(7)/30	–	–	–	–	–	–	–	–	4	–	2	–
CN132	27	Chinese Han	1.58	48	19.2277	(7)/30	–	–	–	–	–	–	–	–	3.8	–	2
CN133	32	Chinese Han	1.6	52	20.3125	(7)/30	–	–	–	–	–	–	–	–	4.2	–	3	–
CN137	37	Chinese Han	1.58	54	21.6311	(5-6)/30	–	–	–	–	–	–	–	–	3.9	–	2	–
BV139	25	Chinese Han	1.59	49	19.3821	(5)/30	–	–	–	–	–	–	+	+	5.4	+	10	+
BV140	51	Chinese Han	1.62	60	22.8624	(5-7)/30	–	–	–	–	–	–	+	+	4.8	+	8	+
CN142	45	Chinese Han	ND	ND	ND	(5-7)/28-30	–	–	–	–	–	–	–	–	3.8	–	2	–
CN143	33	Chinese Han	1.63	55	20.7008	(5-6)/35	–	–	–	–	–	–	–	–	4	–	0	–
CN145	46	Chinese Han	1.67	65	23.3067	(5-7)/30	–	–	–	–	–	–	–	–	3.9	–	2	–
CN146	32	Chinese Han	1.55	52	21.6441	(4-5)/30	–	–	–	–	–	–	–	–	3.8	–	2	–
BV148	52	Chinese Han	1.6	60	23.4375	(5)/30	–	–	–	–	–	–	+	+	5	+	8	+
CN149	23	Chinese Han	1.66	57	20.6852	(5-6)/30	–	–	–	–	–	–	–	–	4.1	–	3	–
CN150	19	Chinese Han	1.63	50	18.8189	(7)/30	–	–	–	–	–	ND	–	–	3.8	–	2	–
CN151	38	Chinese Han	ND	ND	ND	(5)/30	–	–	–	–	–	–	–	–	4.2	–	2	–
CN152	33	Chinese Han	1.6	52	20.3125	(4-5)/30	–	–	–	–	–	–	–	–	4.1	–	3	–
CN153	46	Chinese Han	1.59	46	18.1955	(3-4)/30	–	–	–	–	–	–	–	–	3.8	–	0	–
CN154	33	Chinese Han	ND	ND	ND	(4-5)/28	–	–	–	–	–	–	–	–	4.2	–	3	–
CN159	31	Chinese Han	1.56	52	21.3675	(5)/32	–	–	–	–	–	–	–	–	4	–	2	–
BV164	21	Chinese Han	1.73	52	17.3745	(5)/30	–	–	–	–	–	–	+	+	5.4	+	10	+
BV167	33	Chinese Han	ND	ND	ND	(5-6)/30	–	–	–	–	–	ND	+	+	4.9	+	8	+
BV171	42	Chinese Han	1.58	50	20.0288	(5)/30	–	–	–	–	–	–	+	+	5.4	+	10	+
CN172	50	Chinese Han	ND	ND	ND	(7)/30	–	–	–	–	–	–	–	–	4.2	–	3	–
BV176	41	Chinese Han	1.56	56	23.0112	(5-6)/28	–	–	–	–	–	–	+	+	5	+	10	+
CN177	23	Chinese Han	ND	ND	ND	(7)/30	–	–	–	–	–	–	–	–	4.1	–	3	–
BV178	24	Chinese Han	1.64	51	18.9619	(6-7)/35	–	–	–	–	–	–	+	+	4.8	+	8	+
BV179	27	Chinese Han	1.7	55	19.0311	(7)/28	–	–	–	–	–	–	+	+	4.7	+	8	+
BV180	20	Chinese Han	ND	ND	ND	(7)/30	–	–	–	–	–	–	+	+	5.2	+	10	+
BV181	45	Chinese Han	ND	ND	ND	(4-5)/30	–	–	–	–	–	–	+	+	5.2	+	10	+
BV182	28	Chinese Han	1.62	48	18.2899	(4-5)/30	–	–	–	–	–	–	+	+	5.4	+	10	+
BV183	33	Chinese Han	ND	ND	ND	(7)/30	–	–	–	–	–	–	+	+	5	+	9	+
BV184	38	Chinese Han	ND	ND	ND	(5-6)/28	–	–	–	–	–	–	+	+	5.3	+	8	+
BV187	35	Chinese Han	ND	ND	ND	(7)/28-30	–	–	–	–	–	–	+	+	5.4	+	10	+
BV190	51	Chinese Han	1.55	55	22.8928	(3-6)/28	–	–	–	–	–	–	+	+	5.3	+	10	+
BV191	31	Chinese Han	1.55	51	21.2279	(3-4)/30	–	–	–	–	–	–	+	+	5.1	+	8	+
BV193	48	Chinese Han	ND	ND	ND	(5-6)/30	–	–	–	–	–	–	+	+	4.8	+	8	+
BV195	20	Chinese Han	1.56	42	17.2584	(4-5)/30	–	–	–	–	–	–	+	+	5.5	+	10	+
BV197	42	Chinese Han	ND	ND	ND	(3-5)/30	–	–	–	–	–	–	+	+	4.8	+	10	+
BV198	42	Chinese Han	1.65	63	23.1405	(5-6)/30	–	–	–	–	–	–	+	+	5	+	10	+
BV203	34	Chinese Han	ND	ND	ND	(4-5)/30	–	–	–	–	–	–	+	+	5.1	+	10	+
BV204	45	Chinese Han	ND	ND	ND	(6-7)/26-30	–	–	–	–	–	–	+	+	4.9	+	9	+
BV206	34	Chinese Han	ND	ND	ND	(3)/30	–	–	–	–	–	–	+	+	4.8	+	8	+
BV208	38	Chinese Han	1.58	40	16.0231	(3)/30	–	–	–	–	–	–	+	+	4.8	+	9	+
BV209	34	Chinese Han	ND	ND	ND	(6-7)/30	–	–	–	–	–	–	+	+	5.2	+	10	+
BV210	26	Chinese Han	1.63	48	18.0662	(7)/25-28	–	–	–	–	–	–	+	+	5.1	+	10	+
Note: Abbreviations: BV-- the bacterial vaginosis positive subjects; CN-- the bacterial vaginosis negative subjects; ND-- not detected.
HPV DNA typing: To detect 21 different HPV subtypes including 13 high risk HPV subtypes such as HPV16,18, 31, 33, 35, 39, 45, 51, 52, 56, 58, 59, 68 and
5 low risk HPV subtypes such as HPV 6, 11, 42, 43, 44 and three HPV subtypes that were specific for Chinese such as HPV53, 66, CP830.
TCT: Used as screening method for CIN lesions.
The history of Menstrual cycles for each participant in our study was described by themselves.
